# Supplementary material for: The Value of the Naples Prognostic Score and the Systemic Immune-Inflammation Index in Predicting Ischemia on Myocardial Perfusion Scintigraphy
Source: Diagnostics (Basel). 2025 May 29;15(11):1372. doi: 10.3390/diagnostics15111372 (PMC12154419; doi:10.3390/diagnostics15111372)
Supplement: Supplementary file 1 [file diagnostics-15-01372-s001.zip]

Archive with 1 entries (1 files):
- diagnostics-3644303-supplementary.pdf
